# Supplementary material for: Cognitive Processes and Resting-State Functional Neuroimaging Findings in High Schizotypal Individuals and Schizotypal Personality Disorder Patients: A Systematic Review
Source: Brain Sci. 2023 Apr 4;13(4):615. doi: 10.3390/brainsci13040615 (PMC10137138; doi:10.3390/brainsci13040615)
Supplement: Supplementary file 1 [file brainsci-13-00615-s001.zip]

Archive with 1 entries (1 files):
- brainsci-2273442-supplementary.pdf
